# Supplementary material for: Catalytic asymmetric C–Si bond activation via torsional strain-promoted Rh-catalyzed aryl-Narasaka acylation
Source: Nat Commun. 2020 Sep 7;11:4449. doi: 10.1038/s41467-020-18273-3 (PMC7477585; doi:10.1038/s41467-020-18273-3)
Supplement: Supplementary file 4 — Supplementary Data 1 [file 41467_2020_18273_MOESM4_ESM.zip]

Archive with 1 entries (1 files):
- 250280_2_supp_4829996_qrq2fr (1).docx
